# Supplementary material for: A multi-omics integrative analysis based on CRISPR screens re-defines the pluripotency regulatory network in ESCs
Source: Commun Biol. 2023 Apr 14;6:410. doi: 10.1038/s42003-023-04700-w (PMC10104827; doi:10.1038/s42003-023-04700-w)
Supplement: Supplementary file 4 — Supplementary Data 1-10 [file 42003_2023_4700_MOESM4_ESM.zip]

Archive with 10 entries (10 files):
- Supplementary Data10.xlsx
- Supplementary Data1.xlsx
- Supplementary Data2.xlsb
- Supplementary Data3.xlsb
- Supplementary Data4.xlsx
- Supplementary Data5.xlsx
- Supplementary Data6.xlsx
- Supplementary Data7.xlsx
- Supplementary Data8.xlsx
- Supplementary Data9.xlsx
